# Supplementary material for: Response-Surface-Methodology-Based Increasing of the Isotropic Thermal Conductivity of Polyethylene Composites Containing Multiple Fillers
Source: Polymers (Basel). 2022 Dec 22;15(1):39. doi: 10.3390/polym15010039 (PMC9824124; doi:10.3390/polym15010039)
Supplement: Supplementary file 1 [file polymers-15-00039-s001.zip]

Archive with 1 entries (1 files):
- polymers-2080253-supplementary.pdf
